# Supplementary material for: Three new species of Elachista Treitschke, 1833 (Lepidoptera, Elachistidae, Elachistinae) from Kenya and Tanzania
Source: Zookeys. 2026 Jul 21;1285:187–205. doi: 10.3897/zookeys.1285.194271 (PMC13416942; doi:10.3897/zookeys.1285.194271)
Supplement: XML Treatment for Elachista agassizi [file zookeys.1285.194271-treatment1.xml]

<!DOCTYPE tp:taxon-treatment
  PUBLIC "-//TaxonX//DTD Taxonomic Treatment Publishing DTD v0 20100105//EN" "tax-treatment-NSO.dtd">
<tp:taxon-treatment xmlns:tp="http://www.plazi.org/taxpub"><tp:treatment-meta><kwd-group><label>Taxon classification</label><kwd>
              <named-content content-type="kingdom">Animalia</named-content>
            </kwd><kwd>
              <named-content content-type="order">Chordariales</named-content>
            </kwd><kwd>
              <named-content content-type="family">Chordariaceae</named-content>
            </kwd></kwd-group><mixed-citation publication-type="journal"><person-group><name><surname>Sruoga</surname><given-names>Virginijus</given-names></name><name><surname>De Prins</surname><given-names>Jurate</given-names></name></person-group><article-title>Three new species of <italic><tp:taxon-name><tp:taxon-name-part taxon-name-part-type="genus" reg="Elachista">Elachista</tp:taxon-name-part></tp:taxon-name></italic> Treitschke, 1833 (<tp:taxon-name><tp:taxon-name-part taxon-name-part-type="order" reg="Lepidoptera">Lepidoptera</tp:taxon-name-part></tp:taxon-name>, <tp:taxon-name><tp:taxon-name-part taxon-name-part-type="family" reg="Elachistidae">Elachistidae</tp:taxon-name-part></tp:taxon-name>, <tp:taxon-name><tp:taxon-name-part taxon-name-part-type="subfamily" reg="Elachistinae">Elachistinae</tp:taxon-name-part></tp:taxon-name>) from Kenya and Tanzania</article-title><source>Zookeys</source><day>21</day><month>07</month><year>2026</year><volume>1285</volume><fpage>187</fpage><lpage>205</lpage><pub-id pub-id-type="doi">10.3897/zookeys.1285.194271</pub-id></mixed-citation></tp:treatment-meta><tp:nomenclature><tp:taxon-name><object-id xmlns:xlink="http://www.w3.org/1999/xlink" content-type="arpha" xlink:type="simple">0EB214B9-D5BB-51B4-A008-C0235C37EDC7</object-id>
                		<tp:taxon-name-part taxon-name-part-type="genus" reg="Elachista">Elachista</tp:taxon-name-part> <tp:taxon-name-part taxon-name-part-type="species" reg="agassizi">agassizi</tp:taxon-name-part>
                	
                		<object-id xmlns:xlink="http://www.w3.org/1999/xlink" content-type="zoobank" xlink:type="simple">https://zoobank.org/5413FFD1-474A-4B77-A793-635A31957877</object-id>
                	</tp:taxon-name><tp:taxon-status xmlns:xlink="http://www.w3.org/1999/xlink" xlink:type="simple">sp. nov.</tp:taxon-status><xref ref-type="fig" rid="F1">Figs 1</xref><xref ref-type="fig" rid="F2">, 2</xref></tp:nomenclature><tp:treatment-sec sec-type="Material examined"><title>Material examined.</title><p><bold><italic>Holotype</italic></bold>. Kenya • ♂; Rift Valley, Mpala Res. C.; 1720 m; <named-content xmlns:xlink="http://www.w3.org/1999/xlink" content-type="dwc:verbatimCoordinates" xlink:type="simple">0.2908°N, 36.8977°E</named-content>; 27. Nov. 2008; D. Agassiz, L. Aarvik &amp; A. J. Kingston leg.; gen. prep. VS637; <abbrev xmlns:xlink="http://www.w3.org/1999/xlink" xlink:title="David J. L. Agassiz, Weston-super-Mare, United Kingdom" xlink:type="simple">DJLA</abbrev>. <bold><italic>Paratypes</italic></bold>. Kenya • 1♂; same data except date; 26. Nov. 2008; • 1♂; same data as holotype; gen. prep. VS588; • 1♂; Central Naro Moru; 1960 m; <named-content xmlns:xlink="http://www.w3.org/1999/xlink" content-type="dwc:verbatimCoordinates" xlink:type="simple">0.1513°S, 37.0111°E</named-content>; 1. Dec. 2008; D. Agassiz, L. Aarvik &amp; A. J. Kingston leg.; <abbrev xmlns:xlink="http://www.w3.org/1999/xlink" xlink:title="David J. L. Agassiz, Weston-super-Mare, United Kingdom" xlink:type="simple">DJLA</abbrev>.</p></tp:treatment-sec><tp:treatment-sec sec-type="Diagnosis"><title>Diagnosis.</title><p><italic><tp:taxon-name><tp:taxon-name-part taxon-name-part-type="genus" reg="Elachista">Elachista</tp:taxon-name-part> <tp:taxon-name-part taxon-name-part-type="species" reg="agassizi">agassizi</tp:taxon-name-part></tp:taxon-name></italic> is easily distinguished from all other <tp:taxon-name><tp:taxon-name-part taxon-name-part-type="subfamily" reg="Elachistinae">Elachistinae</tp:taxon-name-part></tp:taxon-name> by the uniquely sclerotised latero-basal margin of the uncus lobe with its highly modified scales, and by the complete absence of the gnathos.</p></tp:treatment-sec><tp:treatment-sec sec-type="Description"><title>Description.</title><p><bold>Male</bold>. (Fig. <xref ref-type="fig" rid="F1">1</xref>). Forewing length 3.3–3.8 mm; wingspan 7.4–8.2 mm (<italic>N = 4</italic>). <bold><italic>Head</italic></bold>: pale yellowish ochreous, vertex with few darker tipped scales, neck tuft pale yellowish ochreous; labial palpus slightly upcurved, about 1.3× as long as width of head, pale yellowish ochreous, second segment dark ochreous below; antenna 0.6× as long as forewing, pecten pale yellowish ochreous, flagellum dark ochreous. <bold><italic>Thorax</italic></bold> pale yellowish ochreous; tegula and forewing ground colour pale yellowish ochreous, with admixture of irregular darker scales; brown-black, slightly raised scales forming two small, transversally arranged spots just before middle of forewing; subapical dorsal fringe creamy white, apical fringe brownish grey, fringe line brownish black. Hindwing brown-grey, fringe scales shortly yellowish along outer margin, otherwise pale brownish grey.</p><fig id="F1" position="float" orientation="portrait"><object-id xmlns:xlink="http://www.w3.org/1999/xlink" content-type="doi" xlink:type="simple">10.3897/zookeys.1285.194271.figure1</object-id><object-id xmlns:xlink="http://www.w3.org/1999/xlink" content-type="arpha" xlink:type="simple">C94F8955-5F2A-5C47-8129-ED7A571671E3</object-id><label>Figure 1.</label><caption><p><italic><tp:taxon-name><tp:taxon-name-part taxon-name-part-type="genus" reg="Elachista">Elachista</tp:taxon-name-part> <tp:taxon-name-part taxon-name-part-type="species" reg="agassizi">agassizi</tp:taxon-name-part></tp:taxon-name></italic> sp. nov., adult male. <bold>A</bold>. Holotype; <bold>B</bold>. Head, fronto-lateral view, paratype; <bold>C</bold>. Lateral view, paratype. Scale bars: 1 mm.</p></caption><graphic xmlns:xlink="http://www.w3.org/1999/xlink" xlink:href="zookeys-1285-187_article-194271__-g001.jpg" id="oo_1721631.jpg" position="float" orientation="portrait" xlink:type="simple"><uri content-type="original_file" xlink:type="simple">https://binary.pensoft.net/fig/1721631</uri></graphic></fig><p><bold>Female</bold>. Unknown.</p><p><bold>Male genitalia</bold> (Fig. <xref ref-type="fig" rid="F2">2</xref>). Tegumen short and broad, latero-inner margin strongly sclerotised in posterior 2/5. Uncus lobe small, nearly as long as wide; incision between lobes very wide; latero-basal margin strongly sclerotised. Ventral surface of uncus lobe with two groups of scales: sparse, long scales in basal part; in distal part, scales dense, short, club-shaped, and apically conspicuously pectinate. Gnathos completely absent. Valva long and narrow, about 4.5 times as long as its widest point; sacculus weakly bent, distal margin of cucullus oblique; costa weakly convex before middle of the valva, distal fold of costa vestigial. Median plate of juxta with a pair of large, strongly sclerotised, finger-like, dorsally directed lateral pockets. Juxta lobes medium-sized; median margin straight, joining straight distal margin at slightly obtuse angle; distal margin straight; ventral surface with group of setae baso-laterally. Digitate process short, twice as long as wide, with few setae apically. Vinculum short, U-shaped, proximal margin dilated distally; without prominent saccus. Phallus short and wide, about 0.4× as long as the valva; apex blunt; vesica without cornuti.</p><fig id="F2" position="float" orientation="portrait"><object-id xmlns:xlink="http://www.w3.org/1999/xlink" content-type="doi" xlink:type="simple">10.3897/zookeys.1285.194271.figure2</object-id><object-id xmlns:xlink="http://www.w3.org/1999/xlink" content-type="arpha" xlink:type="simple">EF5E3529-A766-5A25-8FFA-5BC4B4CC49CC</object-id><label>Figure 2.</label><caption><p><italic><tp:taxon-name><tp:taxon-name-part taxon-name-part-type="genus" reg="Elachista">Elachista</tp:taxon-name-part> <tp:taxon-name-part taxon-name-part-type="species" reg="agassizi">agassizi</tp:taxon-name-part></tp:taxon-name></italic> sp. nov., male genitalia. <bold>A</bold>. General view, phallus removed, holotype; <bold>B</bold>. Phallus, holotype; <bold>C</bold>. Juxta region, holotype; <bold>D</bold>. Lateral view, paratype, gen. prep. VS588; <bold>E</bold>. Uncus lobes, ventro-distal view, paratype, gen. prep. VS588; <bold>F</bold>. Uncus lobe, ventral view, holotype; <bold>G</bold>. Abdomen, holotype (<bold>D</bold>, <bold>E</bold> in glycerol before permanent mounting in Euparal). Scale bars: 0.1 mm.</p></caption><graphic xmlns:xlink="http://www.w3.org/1999/xlink" xlink:href="zookeys-1285-187_article-194271__-g002.jpg" id="oo_1721632.jpg" position="float" orientation="portrait" xlink:type="simple"><uri content-type="original_file" xlink:type="simple">https://binary.pensoft.net/fig/1721632</uri></graphic></fig></tp:treatment-sec><tp:treatment-sec sec-type="Biology"><title>Biology.</title><p>Unknown.</p></tp:treatment-sec><tp:treatment-sec sec-type="Flight period"><title>Flight period.</title><p>Adults were collected from late November until early December.</p></tp:treatment-sec><tp:treatment-sec sec-type="Distribution"><title>Distribution.</title><p>Central Kenya.</p></tp:treatment-sec><tp:treatment-sec sec-type="Etymology"><title>Etymology.</title><p>Named after David John Lawrence Agassiz, a British entomologist who collected the type specimens.</p></tp:treatment-sec></tp:taxon-treatment>
