# Supplementary material for: Three new species of Elachista Treitschke, 1833 (Lepidoptera, Elachistidae, Elachistinae) from Kenya and Tanzania
Source: Zookeys. 2026 Jul 21;1285:187–205. doi: 10.3897/zookeys.1285.194271 (PMC13416942; doi:10.3897/zookeys.1285.194271)
Supplement: XML Treatment for Elachista knudlarseni [file zookeys.1285.194271-treatment2.xml]

<!DOCTYPE tp:taxon-treatment
  PUBLIC "-//TaxonX//DTD Taxonomic Treatment Publishing DTD v0 20100105//EN" "tax-treatment-NSO.dtd">
<tp:taxon-treatment xmlns:tp="http://www.plazi.org/taxpub"><tp:treatment-meta><kwd-group><label>Taxon classification</label><kwd>
              <named-content content-type="kingdom">Animalia</named-content>
            </kwd><kwd>
              <named-content content-type="order">Chordariales</named-content>
            </kwd><kwd>
              <named-content content-type="family">Chordariaceae</named-content>
            </kwd></kwd-group><mixed-citation publication-type="journal"><person-group><name><surname>Sruoga</surname><given-names>Virginijus</given-names></name><name><surname>De Prins</surname><given-names>Jurate</given-names></name></person-group><article-title>Three new species of <italic><tp:taxon-name><tp:taxon-name-part taxon-name-part-type="genus" reg="Elachista">Elachista</tp:taxon-name-part></tp:taxon-name></italic> Treitschke, 1833 (<tp:taxon-name><tp:taxon-name-part taxon-name-part-type="order" reg="Lepidoptera">Lepidoptera</tp:taxon-name-part></tp:taxon-name>, <tp:taxon-name><tp:taxon-name-part taxon-name-part-type="family" reg="Elachistidae">Elachistidae</tp:taxon-name-part></tp:taxon-name>, <tp:taxon-name><tp:taxon-name-part taxon-name-part-type="subfamily" reg="Elachistinae">Elachistinae</tp:taxon-name-part></tp:taxon-name>) from Kenya and Tanzania</article-title><source>Zookeys</source><day>21</day><month>07</month><year>2026</year><volume>1285</volume><fpage>187</fpage><lpage>205</lpage><pub-id pub-id-type="doi">10.3897/zookeys.1285.194271</pub-id></mixed-citation></tp:treatment-meta><tp:nomenclature><tp:taxon-name><object-id xmlns:xlink="http://www.w3.org/1999/xlink" content-type="arpha" xlink:type="simple">E66F8AFC-3CB8-5C7A-9530-A17932F76F29</object-id>
                		<tp:taxon-name-part taxon-name-part-type="genus" reg="Elachista">Elachista</tp:taxon-name-part> <tp:taxon-name-part taxon-name-part-type="species" reg="knudlarseni">knudlarseni</tp:taxon-name-part>
                	
                		<object-id xmlns:xlink="http://www.w3.org/1999/xlink" content-type="zoobank" xlink:type="simple">https://zoobank.org/CEFFA40E-1DFF-4E57-BEED-89178B3091BC</object-id>
                	</tp:taxon-name><tp:taxon-status xmlns:xlink="http://www.w3.org/1999/xlink" xlink:type="simple">sp. nov.</tp:taxon-status><xref ref-type="fig" rid="F3">Figs 3</xref><xref ref-type="fig" rid="F4">, 4</xref></tp:nomenclature><tp:treatment-sec sec-type="Material examined"><title>Material examined.</title><p><bold><italic>Holotype</italic></bold>. Tanzania • ♂; Iringa, Kigogo forest; 1880 m; 18 km S. Kibau; 26–28. Nov. 2004; K. Larsen &amp; T. Zandersen leg.; gen. prep. VS398; <named-content xmlns:xlink="http://www.w3.org/1999/xlink" content-type="dwc:institutional_code" xlink:title="Vilnius University" xlink:href="https://scientific-collections.gbif.org/institution/12be7112-28c5-40c8-8558-bb9d1b6b50b7" xlink:type="simple">VU</named-content>.</p></tp:treatment-sec><tp:treatment-sec sec-type="Diagnosis"><title>Diagnosis.</title><p><italic><tp:taxon-name><tp:taxon-name-part taxon-name-part-type="genus" reg="Elachista">Elachista</tp:taxon-name-part> <tp:taxon-name-part taxon-name-part-type="species" reg="knudlarseni">knudlarseni</tp:taxon-name-part></tp:taxon-name></italic> belongs to the <italic><tp:taxon-name><tp:taxon-name-part taxon-name-part-type="genus" reg="Elachista">E.</tp:taxon-name-part> <tp:taxon-name-part taxon-name-part-type="species" reg="bifasciella">bifasciella</tp:taxon-name-part></tp:taxon-name></italic> species group. Superficially, <italic><tp:taxon-name><tp:taxon-name-part taxon-name-part-type="genus" reg="Elachista">E.</tp:taxon-name-part> <tp:taxon-name-part taxon-name-part-type="species" reg="knudlarseni">knudlarseni</tp:taxon-name-part></tp:taxon-name></italic> resembles many species of the <italic><tp:taxon-name><tp:taxon-name-part taxon-name-part-type="genus" reg="Elachista">E.</tp:taxon-name-part> <tp:taxon-name-part taxon-name-part-type="species" reg="bifasciella">bifasciella</tp:taxon-name-part></tp:taxon-name></italic> species group, which have a white transverse fascia on a dark-coloured forewing. However, the male genitalia are highly distinctive, characterised by a narrow, parallel-sided cucullus with a sharply angled dorso-terminal margin and a tapered digitate process. Until now, only two species of the <italic><tp:taxon-name><tp:taxon-name-part taxon-name-part-type="genus" reg="Elachista">E.</tp:taxon-name-part> <tp:taxon-name-part taxon-name-part-type="species" reg="bifasciella">bifasciella</tp:taxon-name-part></tp:taxon-name></italic> species group were known from tropical Africa: <italic><tp:taxon-name><tp:taxon-name-part taxon-name-part-type="genus" reg="Elachista">E.</tp:taxon-name-part> <tp:taxon-name-part taxon-name-part-type="species" reg="iriphaea">iriphaea</tp:taxon-name-part></tp:taxon-name></italic> (Meyrick, 1932) from Uganda and <italic><tp:taxon-name><tp:taxon-name-part taxon-name-part-type="genus" reg="Elachista">E.</tp:taxon-name-part> <tp:taxon-name-part taxon-name-part-type="species" reg="planca">planca</tp:taxon-name-part></tp:taxon-name></italic> Sruoga &amp; De Prins, 2009 from Kenya. The male genitalia are known only for <italic><tp:taxon-name><tp:taxon-name-part taxon-name-part-type="genus" reg="Elachista">E.</tp:taxon-name-part> <tp:taxon-name-part taxon-name-part-type="species" reg="iriphaea">iriphaea</tp:taxon-name-part></tp:taxon-name></italic>, which, based on the characters described here, differs markedly from <italic><tp:taxon-name><tp:taxon-name-part taxon-name-part-type="genus" reg="Elachista">E.</tp:taxon-name-part> <tp:taxon-name-part taxon-name-part-type="species" reg="knudlarseni">knudlarseni</tp:taxon-name-part></tp:taxon-name></italic>. <italic><tp:taxon-name><tp:taxon-name-part taxon-name-part-type="genus" reg="Elachista">Elachista</tp:taxon-name-part> <tp:taxon-name-part taxon-name-part-type="species" reg="planca">planca</tp:taxon-name-part></tp:taxon-name></italic> is known only from adult and female genitalia, but this species is clearly larger, and its forewing is narrower than in <italic><tp:taxon-name><tp:taxon-name-part taxon-name-part-type="genus" reg="Elachista">E.</tp:taxon-name-part> <tp:taxon-name-part taxon-name-part-type="species" reg="knudlarseni">knudlarseni</tp:taxon-name-part></tp:taxon-name></italic>.</p></tp:treatment-sec><tp:treatment-sec sec-type="Description"><title>Description.</title><p><bold>Male</bold>. (Fig. <xref ref-type="fig" rid="F3">3</xref>). Forewing length 3.1 mm; wingspan 6.7 mm (<italic>N = 1</italic>). <bold><italic>Head</italic></bold>: frons, vertex and neck tuft greyish white, some scales with brown-grey tips; labial palpus twice as long as width of head, white above and brown-grey below; antenna 0.7× as long as forewing, brown-grey, except last flagellomere greyish white; flagellum weakly annulated in basal part. <bold><italic>Thorax</italic></bold>, tegula, and forewing strongly mottled with scales, basally greyish white and distally greyish brown; antemedian transverse fascia greyish white, blurred; blackish brown scales forming two irregular spots beyond fascia; small costal and tornal spots blurred, greyish white; fringe greyish brown. Hindwing and its fringe greyish brown.</p><fig id="F3" position="float" orientation="portrait"><object-id xmlns:xlink="http://www.w3.org/1999/xlink" content-type="doi" xlink:type="simple">10.3897/zookeys.1285.194271.figure3</object-id><object-id xmlns:xlink="http://www.w3.org/1999/xlink" content-type="arpha" xlink:type="simple">9B8AB30B-54CC-576B-B42B-612D622F9C7A</object-id><label>Figure 3.</label><caption><p><italic><tp:taxon-name><tp:taxon-name-part taxon-name-part-type="genus" reg="Elachista">Elachista</tp:taxon-name-part> <tp:taxon-name-part taxon-name-part-type="species" reg="knudlarseni">knudlarseni</tp:taxon-name-part></tp:taxon-name></italic> sp. nov., adult male, holotype. <bold>A</bold>. Lateral view; <bold>B</bold>. Dorsal view; <bold>C</bold>. Head, frontal view. Scale bars: 1 mm (<bold>A, B</bold>).</p></caption><graphic xmlns:xlink="http://www.w3.org/1999/xlink" xlink:href="zookeys-1285-187_article-194271__-g003.jpg" id="oo_1721633.jpg" position="float" orientation="portrait" xlink:type="simple"><uri content-type="original_file" xlink:type="simple">https://binary.pensoft.net/fig/1721633</uri></graphic></fig><p><bold>Female</bold>. Unknown.</p><p><bold>Male genitalia</bold> (Fig. <xref ref-type="fig" rid="F4">4</xref>). Uncus lobes narrow, as long as wide, tapered and widely separated by a U-shaped incision; median margin straight, lateral margin curved in basal part. Basal arms of gnathos reinforced; spinose knob slightly wider than long. Valva nearly straight; basal fold of costa extending to distal 3/4 of valva, where it meets distal lobe and forms broad, indistinct hump; cucullus parallel-sided, not produced dorsally, dorsal and terminal margins forming an angle of 70°. Juxta lobes large, median margin straight, joining straight distal margin at right angle, distal margin convex, ventral surface laterally with few setae. Digitate process slender and tapered, almost glabrous, with one or two setae apically. Vinculum with weak median ridge; saccus narrow. Phallus almost 4/5 as long as valva, narrow, bent in basal part and tapered to acute apex; vesica without cornuti.</p><fig id="F4" position="float" orientation="portrait"><object-id xmlns:xlink="http://www.w3.org/1999/xlink" content-type="doi" xlink:type="simple">10.3897/zookeys.1285.194271.figure4</object-id><object-id xmlns:xlink="http://www.w3.org/1999/xlink" content-type="arpha" xlink:type="simple">208CC262-82D7-5BB0-83FF-54E7B73B1B39</object-id><label>Figure 4.</label><caption><p><italic><tp:taxon-name><tp:taxon-name-part taxon-name-part-type="genus" reg="Elachista">Elachista</tp:taxon-name-part> <tp:taxon-name-part taxon-name-part-type="species" reg="knudlarseni">knudlarseni</tp:taxon-name-part></tp:taxon-name></italic> sp. nov., male genitalia, holotype. <bold>A</bold>. General view, phallus removed; <bold>B</bold>. Phallus; <bold>C</bold>. Lateral view; <bold>D</bold>. Distal part of phallus; <bold>E</bold>. Juxta region; <bold>F</bold>. Abdomen (<bold>C</bold>, <bold>D</bold>, in glycerol before permanent mounting in Euparal). Scale bars: 0.1 mm.</p></caption><graphic xmlns:xlink="http://www.w3.org/1999/xlink" xlink:href="zookeys-1285-187_article-194271__-g004.jpg" id="oo_1721634.jpg" position="float" orientation="portrait" xlink:type="simple"><uri content-type="original_file" xlink:type="simple">https://binary.pensoft.net/fig/1721634</uri></graphic></fig></tp:treatment-sec><tp:treatment-sec sec-type="Biology"><title>Biology.</title><p>Unknown.</p></tp:treatment-sec><tp:treatment-sec sec-type="Flight period"><title>Flight period.</title><p>The only known specimen was captured in late November.</p></tp:treatment-sec><tp:treatment-sec sec-type="Distribution"><title>Distribution.</title><p>Central Tanzania.</p></tp:treatment-sec><tp:treatment-sec sec-type="Etymology"><title>Etymology.</title><p>The species is named after Knud Larsen, a Danish entomologist who collected the type specimen.</p></tp:treatment-sec><tp:treatment-sec sec-type="Remarks"><title>Remarks.</title><p>The head in the holotype is somewhat abraded; therefore, the description is approximate.</p></tp:treatment-sec></tp:taxon-treatment>
